# Supplementary material for: Water limitation intensity shifts carbon allocation dynamics in Scots pine mesocosms
Source: Plant Soil. 2023 Jun 17;490(1-2):499–519. doi: 10.1007/s11104-023-06093-5 (PMC10533586; doi:10.1007/s11104-023-06093-5)
Supplement: Supplementary file 2 — Supplementary file2 Soil gravimetric water content (GWC), volumetric water content (VWC), and K2SO4 extractable organic carbon concentrations (EOC) at the time of seasonal soil sampling; and GWC, VWC, and mean daily temperature of soils during the 13C-CO2 pulse labelling experiment. (XLSX 19 KB) [file 11104_2023_6093_MOESM2_ESM.xlsx]

## Sheet: GWC_VWC_EOC_seasonal_sampling
PotNr	Sampling_season	GWC(%)	VWC(%)	EOC(ug_NPOC/g_soil)
Pot1	Win_20	30.4203	29.7758	300.962
Pot2	Win_20	34.1946	34.7045	299.29
Pot3	Win_20	33.0719	33.6367	292.406
Pot4	Win_20	32.2974	29.1457	275.516
Pot5	Win_20	30.9961	34.1342	274.686
Pot6	Win_20	33.3071	28.6735	280.542
Pot7	Win_20	32.7227	32.9193	277.241
Pot8	Win_20	35.5771	30.6611	279.215
Pot9	Win_20	32.6242	31.2813	267.883
Pot10	Win_20	32.1242	34.3322	286.606
Pot11	Win_20	29.8854	31.225	287.018
Pot12	Win_20	32.8695	34.3658	295.11
Pot13	Win_20	33.1588	29.1556	286.984
Pot14	Win_20	33.8504	33.6703	295.27
Pot15	Win_20	35.7643	32.7713	273.467
Pot16	Win_20	31.0012	29.359	266.948
Pot17	Win_20	32.874	34.0353	268.973
Pot18	Win_20	30.5169	32.439	321.689
Pot1	Spr_20	9.79151	16.1249	215.187
Pot2	Spr_20	32.8695	34.5438	257.021
Pot3	Spr_20	26.991	33.6476	228.56
Pot4	Spr_20	8.98778	13.419	211.53
Pot5	Spr_20	21.62	33.7719	176.035
Pot6	Spr_20	35.6307	31.728	305.767
Pot7	Spr_20	36.2311	32.1593	262.353
Pot8	Spr_20	25.4651	30.0382	247.069
Pot9	Spr_20	11.7196	16.8494	195.878
Pot10	Spr_20	35.2137	34.561	267.485
Pot11	Spr_20	6.624	12.8161	211.725
Pot12	Spr_20	29.9231	34.8071	255.204
Pot13	Spr_20	28.8004	27.8554	255.691
Pot14	Spr_20	13.0036	21.3532	189.328
Pot15	Spr_20	27.5407	33.1727	249.209
Pot16	Spr_20	19.7736	28.0824	278.006
Pot17	Spr_20	33.4971	35.1013	326.2
Pot18	Spr_20	9.78439	16.074	179.55
Pot1	Sum_20	4.30769	7.53512	227.049
Pot2	Sum_20	10.2423	13.2392	174.841
Pot3	Sum_20	7.76596	11.632	206.332
Pot4	Sum_20	3.90144	7.03481	216.903
Pot5	Sum_20	6.92964	10.7812	184.202
Pot6	Sum_20	25.0311	29.8948	216.81
Pot7	Sum_20	16.2255	27.1026	219.663
Pot8	Sum_20	7.70878	10.9501	214.813
Pot9	Sum_20	5.2687	8.46311	140.467
Pot10	Sum_20	26.8107	32.4617	0
Pot11	Sum_20	3.2888	8.07539	224.621
Pot12	Sum_20	10.9878	21.1861	182.319
Pot13	Sum_20	7.51073	11.3478	174.681
Pot14	Sum_20	4.04984	10.5234	214.168
Pot15	Sum_20	9.86985	11.9952	187.819
Pot16	Sum_20	8.18058	10.3581	261.993
Pot17	Sum_20	14.4495	24.967	217.65
Pot18	Sum_20	4.69239	9.83601	206.528
Pot1	Aut_20	3.28234	6.52542	264.093
Pot2	Aut_20	27.1133	30.5721	270.366
Pot3	Aut_20	11.2567	15.3512	228.56
Pot4	Aut_20	3.55927	6.61532	238.949
Pot5	Aut_20	7.40188	11.988	258.492
Pot6	Aut_20	29.0886	36.5804	251.837
Pot7	Aut_20	26.6523	30.475	279.988
Pot8	Aut_20	8.95248	16.2865	273.623
Pot9	Aut_20	4.05279	7.39802	227.429
Pot10	Aut_20	32.1012	34.0761	282.664
Pot11	Aut_20	4.07634	7.75032	233.782
Pot12	Aut_20	12.1839	20.3026	218.666
Pot13	Aut_20	11.2971	15.2532	243.002
Pot14	Aut_20	4.09138	9.15501	240.107
Pot15	Aut_20	26.9318	30.5921	279.599
Pot16	Aut_20	10.2045	17.9263	240.847
Pot17	Aut_20	23.2816	31.5655	256.805
Pot18	Aut_20	3.65099	8.98521	252.988
Pot1	Win_21	4.48412	6.47457	204.42
Pot2	Win_22	36.3772	32.7958	221.903
Pot3	Win_23	13.7383	21.1098	172.745
Pot4	Win_24	5.52822	8.01818	198.626
Pot5	Win_25	11.5479	15.896	157.405
Pot6	Win_26	33.2712	34.9242	218.462
Pot7	Win_27	33.2854	32.6333	223.199
Pot8	Win_28	16.2861	22.7106	180.62
Pot9	Win_29	4.68815	7.44432	192.118
Pot10	Win_30	36.2781	36.1509	207.066
Pot11	Win_31	4.53272	7.72217	203.626
Pot12	Win_32	14.7113	23.1655	181.155
Pot13	Win_33	12.8679	17.3307	191.646
Pot14	Win_34	5.8737	12.4547	159.332
Pot15	Win_35	31.5728	33.3007	203.282
Pot16	Win_36	13.4079	20.1918	220.931
Pot17	Win_37	32.5868	34.1388	245.653
Pot18	Win_38	3.06742	9.22946	208.587

## Sheet: Soil_GWC_T_pulse_labeling
PotNr	Treatment	Time after pulse labeling(days)	GWC(%)	Mean_soil_daily_temperature(°C)
Pot4	Severe	-1	3.26422	19.475
Pot5	Intermediate	-1	6.49297	19.3458
Pot6	Control	-1	22.7066	19.6833
Pot7	Control	-1	16.9534	19.65
Pot8	Intermediate	-1	6.45094	19.6125
Pot9	Severe	-1	3.90959	19.6417
Pot10	Control	-1	26.2619	19.8333
Pot11	Severe	-1	3.18265	19.6958
Pot12	Intermediate	-1	10.6294	19.6208
Pot4	Severe	0	NA	19.9667
Pot5	Intermediate	0	NA	20.175
Pot6	Control	0	NA	20.45
Pot7	Control	0	NA	20.5042
Pot8	Intermediate	0	NA	20.8375
Pot9	Severe	0	NA	20.3042
Pot10	Control	0	NA	20.7833
Pot11	Severe	0	NA	20.7792
Pot12	Intermediate	0	NA	20.6125
Pot4	Severe	1	3.52917	20.1958
Pot5	Intermediate	1	5.27083	20.2792
Pot6	Control	1	23.7242	20.6458
Pot7	Control	1	15.1234	20.9542
Pot8	Intermediate	1	6.10606	20.9083
Pot9	Severe	1	3.66461	20.5917
Pot10	Control	1	28.4774	21.3375
Pot11	Severe	1	2.14024	21.0583
Pot12	Intermediate	1	7.54078	20.925
Pot4	Severe	2	3.1003	20.625
Pot5	Intermediate	2	6.28272	20.7
Pot6	Control	2	23.1477	20.8167
Pot7	Control	2	16.4155	20.975
Pot8	Intermediate	2	6.71014	20.9792
Pot9	Severe	2	5.45531	20.5625
Pot10	Control	2	31.1467	21.4583
Pot11	Severe	2	4.25	21
Pot12	Intermediate	2	10.5761	20.9125
Pot4	Severe	3	2.69504	21.2167
Pot5	Intermediate	3	5.5752	21.2792
Pot6	Control	3	22.2545	21.2375
Pot7	Control	3	14.3052	22.0042
Pot8	Intermediate	3	5.8032	21.7375
Pot9	Severe	3	4.20858	21.1542
Pot10	Control	3	32.7287	22.2167
Pot11	Severe	3	2.93997	21.6875
Pot12	Intermediate	3	9.68729	21.5083
Pot4	Severe	5	NA	19.8458
Pot5	Intermediate	5	NA	19.7167
Pot6	Control	5	NA	19.9083
Pot7	Control	5	NA	20.55
Pot8	Intermediate	5	NA	20.3
Pot9	Severe	5	NA	20.0417
Pot10	Control	5	NA	20.6167
Pot11	Severe	5	NA	20.3042
Pot12	Intermediate	5	NA	20.2083
Pot4	Severe	7	2.75137	19.7421
Pot5	Intermediate	7	7.02815	20.75
Pot6	Control	7	20.9746	20.8042
Pot7	Control	7	16.2737	21.4083
Pot8	Intermediate	7	5.92342	21.3708
Pot9	Severe	7	4.37663	20.8458
Pot10	Control	7	28.7627	21.7292
Pot11	Severe	7	1.93922	21.4625
Pot12	Intermediate	7	9.8314	21.05
Pot4	Severe	14	2.51012	21.5167
Pot5	Intermediate	14	4.66375	21.2292
Pot6	Control	14	20.9424	21.2625
Pot7	Control	14	15.3776	22.3375
Pot8	Intermediate	14	5.5044	21.625
Pot9	Severe	14	3.67465	21.3875
Pot10	Control	14	28.2395	22.2125
Pot11	Severe	14	2.45549	21.8333
Pot12	Intermediate	14	7.12457	21.5875
Pot4	Severe	26	NA	14.2333
Pot5	Intermediate	26	NA	14.2083
Pot6	Control	26	NA	14.2792
Pot7	Control	26	NA	14.2417
Pot8	Intermediate	26	NA	13.9542
Pot9	Severe	26	NA	14.4458
Pot10	Control	26	NA	14.7208
Pot11	Severe	26	NA	14.5458
Pot12	Intermediate	26	NA	14.5458
Pot4	Severe	47	3.28	13.9208
Pot5	Intermediate	47	8.95248	14.1458
Pot6	Control	47	29.0886	14.625
Pot7	Control	47	26.6523	13.8708
Pot8	Intermediate	47	12.1839	14.175
Pot9	Severe	47	4.05279	14.5167
Pot10	Control	47	32.1012	13.8958
Pot11	Severe	47	4.07634	14.5375
Pot12	Intermediate	47	11.2971	14.5833
