# Supplementary material for: Water limitation intensity shifts carbon allocation dynamics in Scots pine mesocosms
Source: Plant Soil. 2023 Jun 17;490(1-2):499–519. doi: 10.1007/s11104-023-06093-5 (PMC10533586; doi:10.1007/s11104-023-06093-5)
Supplement: Supplementary file 3 — Supplementary file3 Seasonal measurements of tree height and stem diameter increment, stomatal conductance (gs) and light-saturated photosynthesis (Anet), predawn leaf water potential, (Ψ) needle area, fine root biomass and morphology at the time of 13C-CO2 pulse labelling. (XLSX 18 KB) [file 11104_2023_6093_MOESM3_ESM.xlsx]

## Sheet: Tree_height_diameter
PotNr	Treatment	Season	Tree_height_increment(cm)	Stem_diameter_increment(mm)
1	Very dry	Win_20	1.5	0.24
2	Moist	Win_20	1.5	0.475
3	Dry	Win_20	2.5	-0.89
4	Very dry	Win_20	1	-0.795
5	Dry	Win_20	2.5	0
6	Moist	Win_20	0.5	-1.675
7	Moist	Win_20	2	1.175
8	Dry	Win_20	0.5	-1.12
9	Very dry	Win_20	2	0.65
10	Moist	Win_20	2.5	-0.165
11	Very dry	Win_20	0.5	-0.635
12	Dry	Win_20	0	-0.08
13	Dry	Win_20	4	0.005
14	Very dry	Win_20	2	-0.575
15	Moist	Win_20	0	0.195
16	Dry	Win_20	0	-1.05
17	Moist	Win_20	2	-0.935
18	Very dry	Win_20	0	0.15
1	Very dry	Spr_20	14	0.965
2	Moist	Spr_20	14.5	1.64
3	Dry	Spr_20	12	0.035
4	Very dry	Spr_20	12.5	-0.37
5	Dry	Spr_20	8.5	1.26
6	Moist	Spr_20	5	-0.51
7	Moist	Spr_20	12.5	0.725
8	Dry	Spr_20	3.5	-1.32
9	Very dry	Spr_20	14	1.06
10	Moist	Spr_20	8	1.655
11	Very dry	Spr_20	6	0.7
12	Dry	Spr_20	8	1.705
13	Dry	Spr_20	14	-0.895
14	Very dry	Spr_20	7.5	0.32
15	Moist	Spr_20	11.5	-1.93
16	Dry	Spr_20	5.5	-2.275
17	Moist	Spr_20	5	3.21
18	Very dry	Spr_20	4	0.295
1	Very dry	Sum_20	14.5	0.845
2	Moist	Sum_20	13.5	3.61
3	Dry	Sum_20	12.5	0.425
4	Very dry	Sum_20	14.5	1.47
5	Dry	Sum_20	5.5	1.12
6	Moist	Sum_20	10	-0.425
7	Moist	Sum_20	12.5	4.44
8	Dry	Sum_20	4.5	1.485
9	Very dry	Sum_20	16	2.915
10	Moist	Sum_20	14	2.755
11	Very dry	Sum_20	8	0.725
12	Dry	Sum_20	11	4.405
13	Dry	Sum_20	20	0.77
14	Very dry	Sum_20	8.5	0.59
15	Moist	Sum_20	13.5	1.42
16	Dry	Sum_20	6.5	-0.865
17	Moist	Sum_20	12	2.87
18	Very dry	Sum_20	3	-0.3
1	Very dry	Aut_20	14.5	2.07
2	Moist	Aut_20	14.5	3.755
3	Dry	Aut_20	13.5	2.155
4	Very dry	Aut_20	17.5	1.515
5	Dry	Aut_20	5.5	1.85
6	Moist	Aut_20	12	1.58
7	Moist	Aut_20	14.5	5.47
8	Dry	Aut_20	4.5	-0.13
9	Very dry	Aut_20	16	1.205
10	Moist	Aut_20	14	4.245
11	Very dry	Aut_20	9	0.065
12	Dry	Aut_20	13	5.075
13	Dry	Aut_20	21	1.93
14	Very dry	Aut_20	8.5	0.9
15	Moist	Aut_20	13.5	1.075
16	Dry	Aut_20	7.5	-0.605
17	Moist	Aut_20	13	3.285
18	Very dry	Aut_20	3	0.035
1	Very dry	Win_21	14.5	0.76
2	Moist	Win_21	14.5	4.45
3	Dry	Win_21	13.5	1.64
4	Very dry	Win_21	17.5	1.93
5	Dry	Win_21	5.5	1.27
6	Moist	Win_21	12	2.735
7	Moist	Win_21	14.5	4.59
8	Dry	Win_21	4.5	1.02
9	Very dry	Win_21	13	1.91
10	Moist	Win_21	14	4.035
11	Very dry	Win_21	9	-0.775
12	Dry	Win_21	13	4.95
13	Dry	Win_21	21	0.525
14	Very dry	Win_21	8.5	-0.115
15	Moist	Win_21	13.5	1.655
16	Dry	Win_21	7.5	-0.845
17	Moist	Win_21	13	3.67
18	Very dry	Win_21	3	0.465

## Sheet: Tree_gs_Anet
PotNr	Treatment	Season	gs(mol/m2/s)	Anet(micromol/m2/s)
1	Very dry	Win_20	0.08	NA
2	Moist	Win_20	0.117	NA
3	Dry	Win_20	0.08	NA
4	Very dry	Win_20	0.11	NA
5	Dry	Win_20	0.08	NA
6	Moist	Win_20	0.13	NA
7	Moist	Win_20	0.148	NA
8	Dry	Win_20	0.09	NA
9	Very dry	Win_20	0.066	NA
10	Moist	Win_20	0.083	NA
11	Very dry	Win_20	0.117	NA
12	Dry	Win_20	0.086	NA
13	Dry	Win_20	0.069	NA
14	Very dry	Win_20	0.101	NA
15	Moist	Win_20	0.0315	NA
16	Dry	Win_20	0.1	NA
17	Moist	Win_20	0.092	NA
18	Very dry	Win_20	0.087	NA
1	Very dry	Spr_20	0.04	5.5
2	Moist	Spr_20	0.13	11
3	Dry	Spr_20	0.155	11.5
4	Very dry	Spr_20	0.03	4.18
5	Dry	Spr_20	0.182	14
6	Moist	Spr_20	0.139	11
7	Moist	Spr_20	0.148	13
8	Dry	Spr_20	0.09	8.53
9	Very dry	Spr_20	0.023	5.12
10	Moist	Spr_20	0.0871	12.5
11	Very dry	Spr_20	0.0228	5
12	Dry	Spr_20	0.0767	9.51
13	Dry	Spr_20	0.0799	8.79
14	Very dry	Spr_20	0.0336	3.94
15	Moist	Spr_20	0.115	10.8
16	Dry	Spr_20	0.113	10.8
17	Moist	Spr_20	0.114	9.96
18	Very dry	Spr_20	0.0112	2.71
1	Very dry	Sum_20	0.004	1.74
2	Moist	Sum_20	0.095	15.9
3	Dry	Sum_20	0.1302	6.28
4	Very dry	Sum_20	0.0039	0.16
5	Dry	Sum_20	0.061	5.7
6	Moist	Sum_20	0.126	12.5
7	Moist	Sum_20	0.134	9.96
8	Dry	Sum_20	0.0583	10.8
9	Very dry	Sum_20	0.00557	1.4
10	Moist	Sum_20	0.095	18.1
11	Very dry	Sum_20	0.00354	0.325
12	Dry	Sum_20	0.07	13.2
13	Dry	Sum_20	0.0474	9.01
14	Very dry	Sum_20	0.028	0.02
15	Moist	Sum_20	0.1152	9.68
16	Dry	Sum_20	0.0767	4.22
17	Moist	Sum_20	0.1675	9.68
18	Very dry	Sum_20	0.00775	2.42
1	Very dry	Aut_20	0.0178	2.5
2	Moist	Aut_20	0.0865	9.32
3	Dry	Aut_20	0.0404	6.05
4	Very dry	Aut_20	0.0157	1.85
5	Dry	Aut_20	0.064	6.45
6	Moist	Aut_20	0.136	8.55
7	Moist	Aut_20	0.136	8.33
8	Dry	Aut_20	0.0682	6.41
9	Very dry	Aut_20	0.0236	-0.618
10	Moist	Aut_20	0.102	2.75
11	Very dry	Aut_20	0.0114	-2.11
12	Dry	Aut_20	0.0643	1.9
13	Dry	Aut_20	0.0467	1
14	Very dry	Aut_20	0.0102	0.681
15	Moist	Aut_20	0.032	6.5
16	Dry	Aut_20	0.0683	4.74
17	Moist	Aut_20	0.196	6.5
18	Very dry	Aut_20	0.0086	1.84
1	Very dry	Win_21	0.0469	6.28
2	Moist	Win_21	0.0847	7.24
3	Dry	Win_21	0.0791	5.61
4	Very dry	Win_21	0.0273	3.25
5	Dry	Win_21	0.0736	4.25
6	Moist	Win_21	0.208	9.47
7	Moist	Win_21	0.162	8.04
8	Dry	Win_21	0.0655	7.06
9	Very dry	Win_21	0.0245	3.75
10	Moist	Win_21	0.0104	9.8
11	Very dry	Win_21	0.0265	4.11
12	Dry	Win_21	0.0907	7.12
13	Dry	Win_21	0.0839	7.9
14	Very dry	Win_21	0.0126	1.49
15	Moist	Win_21	0.0922	6.62
16	Dry	Win_21	0.0952	3.64
17	Moist	Win_21	0.0702	5.63
18	Very dry	Win_21	0.0188	1.85

## Sheet: Ψpr_NeedleArea_RootMorphology
PotNr	Treatment	Predawn_leaf_water_potential(MPa)	Needle_area(cm2 normalized per needle)	Fine_root_biomass(g/m2 ground area)	Fine_root_diameter(mm)	Root_length_per_soil_volume(cm/cm3)	0<.PRL.<=0.2000000	0.2000000<.PRL.<=0.5000000	0.5000000<.PRL.<=1.0000000	1.0000000<.PRL.<=2.0000000	.L.>2.0000000
1	Very dry	-1.958	0.805252	18.5897	0.377	1.66032	33.4386	43.982	21.4447	1.07151	0.0154853
2	Moist	-0.7	1.4269	15.3664	0.5846	0.590768	14.2321	41.6395	33.8457	8.27823	1.92136
3	Dry	-0.818	1.21172	13.2259	0.4086	1.00645	27.5593	48.4198	22.1381	1.79489	0.035923
4	Very dry	-1.903	0.61491	20.3879	0.3912	0.903806	32.8612	47.0654	15.5882	4.30697	0.0938536
5	Dry	-1.264	1.17206	22.016	0.4134	1.05056	26.6847	49.635	20.795	2.78751	0
6	Moist	-0.8	1.19026	7.60871	0.3623	0.258858	31.1909	53.952	13.0917	1.74668	0
7	Moist	-0.528	1.30118	11.8818	0.4319	0.483747	25.5253	46.3067	22.9238	5.07178	0.154302
8	Dry	-1.354	1.24949	8.1273	0.4001	0.531827	22.8179	53.8038	22.9924	0.356326	0
9	Very dry	-2.2	0.531745	15.4766	0.291	1.40608	50.9582	39.2485	9.42484	0.330572	0
10	Moist	-0.722	1.79649	1.60355	0.3993	0.326516	24.7126	48.5664	25.9217	0.791434	0
11	Very dry	-2.538	0.4779	16.2871	0.3695	1.23839	35.7272	44.8539	18.0495	1.30297	0.0100025
12	Dry	-1.048	1.35755	13.4384	0.3889	0.784715	30.6769	46.6243	20.4	2.27831	0
13	Dry	-1.042	1.66004	20.9694	0.3456	1.28602	39.4515	44.593	13.625	2.25479	0
14	Very dry	-1.25	0.685297	13.7295	0.338	0.997364	37.195	47.5191	14.7031	0.519852	0
15	Moist	-0.709	1.62647	27.6899	0.5135	0.968463	17.1074	52.7086	23.6482	5.2386	1.24625
16	Dry	-0.902	0.83513	12.5963	0.3698	1.29123	34.1739	47.6687	16.1101	1.7251	0.178615
17	Moist	-0.7	1.76794	5.11253	0.3894	0.400505	29.0207	48.8605	20.0171	1.91215	0.0437412
18	Very dry	-1.632	0.531745	10.2277	0.3365	0.871119	39.6762	42.2338	17.4008	0.64468	0
						ot
