# Supplementary material for: Water limitation intensity shifts carbon allocation dynamics in Scots pine mesocosms
Source: Plant Soil. 2023 Jun 17;490(1-2):499–519. doi: 10.1007/s11104-023-06093-5 (PMC10533586; doi:10.1007/s11104-023-06093-5)
Supplement: Supplementary file 4 — Supplementary file4 Carbon isotopic composition of tree needles, fine roots, soil pore CO2, and phospholipid fatty acids (PLFA); total C concentration in needles and fine roots; soil pore CO2 concentrations and data used for PLFA quantification during the 13C-CO2 pulse labelling experiment. (XLSX 63 KB) [file 11104_2023_6093_MOESM4_ESM.xlsx]

## Sheet: Tree_needles_δ13CVPDB(‰)
PotNr	Treatment	Time_after_pulse_labeling(days)	Needles_δ13CVPDB(‰)
Pot4	Severe	-1	-28.1937
Pot5	Intermediate	-1	-28.4327
Pot6	Control	-1	-29.3135
Pot7	Control	-1	-30.6245
Pot8	Intermediate	-1	-29.6995
Pot9	Severe	-1	-28.0425
Pot10	Control	-1	-30.5645
Pot11	Severe	-1	-29.1655
Pot12	Intermediate	-1	-30.0275
Pot4	Severe	45min	-3.79993
Pot5	Intermediate	45min	35.5124
Pot6	Control	45min	30.143
Pot7	Control	45min	42.6574
Pot8	Intermediate	45min	42.3056
Pot9	Severe	45min	28.0085
Pot10	Control	45min	38.0671
Pot11	Severe	45min	-9.31948
Pot12	Intermediate	45min	72.3582
Pot4	Severe	1	-7.41827
Pot5	Intermediate	1	3.18857
Pot6	Control	1	3.83938
Pot7	Control	1	-3.10406
Pot8	Intermediate	1	8.24312
Pot9	Severe	1	19.9752
Pot10	Control	1	21.7825
Pot11	Severe	1	-12.7577
Pot12	Intermediate	1	11.2418
Pot4	Severe	2	-11.5923
Pot5	Intermediate	2	-10.665
Pot6	Control	2	-5.95391
Pot7	Control	2	-9.72223
Pot8	Intermediate	2	-8.16545
Pot9	Severe	2	7.7743
Pot10	Control	2	-9.03399
Pot11	Severe	2	-13.1748
Pot12	Intermediate	2	-6.42905
Pot4	Severe	3	-17.0669
Pot5	Intermediate	3	-15.2584
Pot6	Control	3	-10.1987
Pot7	Control	3	-18.6552
Pot8	Intermediate	3	-13.4257
Pot9	Severe	3	-2.70396
Pot10	Control	3	-11.0822
Pot11	Severe	3	-14.6873
Pot12	Intermediate	3	-10.2342
Pot4	Severe	7	-18.2529
Pot5	Intermediate	7	-21.2929
Pot6	Control	7	-18.3848
Pot7	Control	7	-24.5741
Pot8	Intermediate	7	-19.3678
Pot9	Severe	7	-0.828874
Pot10	Control	7	-19.9134
Pot11	Severe	7	-19.3564
Pot12	Intermediate	7	-17.5867
Pot4	Severe	14	-21.8284
Pot5	Intermediate	14	-24.3344
Pot6	Control	14	-23.0225
Pot7	Control	14	-26.6037
Pot8	Intermediate	14	-21.3006
Pot9	Severe	14	-15.9464
Pot10	Control	14	-20.7074
Pot11	Severe	14	-20.6762
Pot12	Intermediate	14	-19.9395
Pot4	Severe	47	-25.5141
Pot5	Intermediate	47	-25.8912
Pot6	Control	47	-23.0355
Pot7	Control	47	-26.5163
Pot8	Intermediate	47	-25.086
Pot9	Severe	47	-22.375
Pot10	Control	47	-21.7132
Pot11	Severe	47	-24.3933
Pot12	Intermediate	47	-23.0009

## Sheet: Tree_fine_roots_δ13CVPDB(‰)
PotNr	Treatment	Time_after_pulse_labeling(days)	Fine_roots_δ13CVPDB(‰)
Pot4	Severe	-1	-27.7645
Pot5	Intermediate	-1	-27.8025
Pot6	Control	-1	-28.9705
Pot7	Control	-1	-28.2415
Pot8	Intermediate	-1	-27.6935
Pot9	Severe	-1	-26.7535
Pot10	Control	-1	-28.8455
Pot11	Severe	-1	-27.5625
Pot12	Intermediate	-1	-28.6815
Pot4	Severe	1	-26.5777
Pot5	Intermediate	1	-21.386
Pot6	Control	1	-28.3161
Pot7	Control	1	-27.4916
Pot8	Intermediate	1	-27.4144
Pot9	Severe	1	-27.2972
Pot10	Control	1	-26.8686
Pot11	Severe	1	-26.5945
Pot12	Intermediate	1	-27.9169
Pot4	Severe	2	-26.4313
Pot5	Intermediate	2	-20.549
Pot6	Control	2	-26.8711
Pot7	Control	2	-26.1408
Pot8	Intermediate	2	-23.8699
Pot9	Severe	2	-26.8347
Pot10	Control	2	-27.6977
Pot11	Severe	2	-26.1321
Pot12	Intermediate	2	-27.7645
Pot4	Severe	3	-25.3888
Pot5	Intermediate	3	-20.4986
Pot6	Control	3	-28.05
Pot7	Control	3	-25.2712
Pot8	Intermediate	3	-23.1716
Pot9	Severe	3	-24.549
Pot10	Control	3	-26.4558
Pot11	Severe	3	-25.0657
Pot12	Intermediate	3	-22.2195
Pot4	Severe	7	-23.1799
Pot5	Intermediate	7	-24.7739
Pot6	Control	7	-25.7447
Pot7	Control	7	-21.6236
Pot8	Intermediate	7	-21.7695
Pot9	Severe	7	-18.0909
Pot10	Control	7	-26.6852
Pot11	Severe	7	-25.4724
Pot12	Intermediate	7	-28.2085
Pot4	Severe	14	-19.4868
Pot5	Intermediate	14	-19.3298
Pot6	Control	14	-25.1427
Pot7	Control	14	-24.5851
Pot8	Intermediate	14	-17.2585
Pot9	Severe	14	-19.0426
Pot10	Control	14	-23.5607
Pot11	Severe	14	-24.9457
Pot12	Intermediate	14	-18.3086
Pot4	Severe	47	-23.086
Pot5	Intermediate	47	-24.144
Pot6	Control	47	-29.4028
Pot7	Control	47	-25.9341
Pot8	Intermediate	47	-27.4859
Pot9	Severe	47	-25.1253
Pot10	Control	47	-28.7469
Pot11	Severe	47	-25.542
Pot12	Intermediate	47	-25.6318

## Sheet: Soil_pore_CO2_δ13CVPDB(‰)
PotNr	Treatment	Time_after_pulse_labeling(days)	CO2_δ13CVPDB(‰)
Pot4	Severe	-1	-14.8633
Pot5	Intermediate	-1	-17.3613
Pot6	Control	-1	-21.4083
Pot7	Control	-1	-21.3883
Pot8	Intermediate	-1	-18.3823
Pot9	Severe	-1	-15.3813
Pot10	Control	-1	-21.601
Pot11	Severe	-1	-14.5093
Pot12	Intermediate	-1	-18.7893
Pot4	Severe	90 min	-14.5387
Pot5	Intermediate	90 min	-16.9847
Pot6	Control	90 min	-21.6627
Pot7	Control	90 min	-21.1347
Pot8	Intermediate	90 min	-18.6057
Pot9	Severe	90 min	-13.6877
Pot10	Control	90 min	-21.536
Pot11	Severe	90 min	-13.0137
Pot12	Intermediate	90 min	-17.9857
Pot4	Severe	180 min	-13.4127
Pot5	Intermediate	180 min	-16.2467
Pot6	Control	180 min	-20.287
Pot7	Control	180 min	-21.0987
Pot8	Intermediate	180 min	-18.3377
Pot9	Severe	180 min	-13.6707
Pot10	Control	180 min	-21.356
Pot11	Severe	180 min	-14.0467
Pot12	Intermediate	180 min	-17.6557
Pot4	Severe	1	-14.5637
Pot5	Intermediate	1	-14.3927
Pot6	Control	1	-20.5597
Pot7	Control	1	-19.5437
Pot8	Intermediate	1	-14.5457
Pot9	Severe	1	-15.1247
Pot10	Control	1	-20.771
Pot11	Severe	1	-14.1667
Pot12	Intermediate	1	-17.5867
Pot4	Severe	1.5	-13.2877
Pot5	Intermediate	1.5	-8.51767
Pot6	Control	1.5	-18.6493
Pot7	Control	1.5	-15.6387
Pot8	Intermediate	1.5	-3.79667
Pot9	Severe	1.5	-14.3447
Pot10	Control	1.5	-18.557
Pot11	Severe	1.5	-13.9847
Pot12	Intermediate	1.5	-15.6373
Pot4	Severe	2	-14.9513
Pot5	Intermediate	2	18.4767
Pot6	Control	2	-12.7533
Pot7	Control	2	-4.47133
Pot8	Intermediate	2	42.9007
Pot9	Severe	2	-15.2263
Pot10	Control	2	-11.929
Pot11	Severe	2	-14.4443
Pot12	Intermediate	2	-0.908333
Pot4	Severe	3	-13.0953
Pot5	Intermediate	3	45.6507
Pot6	Control	3	0.186667
Pot7	Control	3	8.36367
Pot8	Intermediate	3	60.2347
Pot9	Severe	3	-13.0493
Pot10	Control	3	-4.978
Pot11	Severe	3	-12.9563
Pot12	Intermediate	3	14.7897
Pot4	Severe	5	-10.0163
Pot5	Intermediate	5	33.1057
Pot6	Control	5	11.8327
Pot7	Control	5	11.3267
Pot8	Intermediate	5	39.8197
Pot9	Severe	5	-1.82033
Pot10	Control	5	1.498
Pot11	Severe	5	1.93567
Pot12	Intermediate	5	19.7347
Pot4	Severe	7	-6.15433
Pot5	Intermediate	7	19.7877
Pot6	Control	7	6.57367
Pot7	Control	7	4.55967
Pot8	Intermediate	7	22.1217
Pot9	Severe	7	6.17167
Pot10	Control	7	1.305
Pot11	Severe	7	-10.3993
Pot12	Intermediate	7	10.9927
Pot4	Severe	14	-5.93933
Pot5	Intermediate	14	-5.22033
Pot6	Control	14	-11.9543
Pot7	Control	14	-13.8093
Pot8	Intermediate	14	-5.64933
Pot9	Severe	14	0.672667
Pot10	Control	14	-10.592
Pot11	Severe	14	-8.17433
Pot12	Intermediate	14	-9.41333
Pot4	Severe	26	-7.549
Pot5	Intermediate	26	-9.894
Pot6	Control	26	-16.805
Pot7	Control	26	-17.927
Pot8	Intermediate	26	-11.215
Pot9	Severe	26	-4.76
Pot10	Control	26	-17.08
Pot11	Severe	26	-8.804
Pot12	Intermediate	26	-13.708
Pot4	Severe	47	-11.1918
Pot5	Intermediate	47	-13.9258
Pot6	Control	47	-19.5258
Pot7	Control	47	-20.5288
Pot8	Intermediate	47	-14.8368
Pot9	Severe	47	-9.75378
Pot10	Control	47	-19.4538
Pot11	Severe	47	-12.4098
Pot12	Intermediate	47	-16.0698

## Sheet: PLFA_δ13CVPDB(‰)
PotNr	Treatment	Time_after_pulse_labeling(days)	i15:0	a15:0	i16:0	i17:0	a17:0	16:1w7	16:1w5	cy17:0	18:1w7	18:2w6,9c	10Me16:0	10Me17:0	10Me18:0	14:0	15:00:00	16:0	17:00:00	18:0	20:0
Pot6	Control	-1	-29.0679	-29.0551	-32.4989	-30.1671	-26.4347	-32.5532	-27.1395	-32.3377	-28.5085	-30.4865	-30.8175		-28.0894	-34.3917	-31.0004	-29.9961	-30.9243	-31.2168	-28.7111
Pot7	Control	-1	-29.9714	-29.9368	-28.1131	-26.6878	-26.4337	-38.5146	-29.4159	-28.9948	-26.7579	-33.8451	-28.4551		-30.2571	-39.2144	-31.3908	-30.5506	-30.3173	-27.8729
Pot10	Control	-1	-25.8417	-26.0532	-28.6172	-29.0324	-34.1407	-32.9486	-34.1001	-28.2367	-27.18	-35.6243	-29.7431	-36.5742	-29.1925	-30.4172	-29.2162	-31.3997	-31.1931	-29.1915	-34.0794
Pot5	Intermediate	-1	-26.1471	-27.3204	-29.8834	-27.4973	-27.778	-32.9565	-19.2783	-30.6584	-28.5174	-31.2188	-25.9039		-27.7849	-32.0699	-29.0086	-30.862	-26.5316	-31.633	-35.6046
Pot8	Intermediate	-1	-29.3665	-29.3872	-30.3124	-26.9626	-25.8802	-31.7733	-28.6508	-30.8669	-28.5391	-32.0333	-27.0614		-28.3879	-35.1528	-39.928	-29.4366	-28.5095	-28.5599	-30.7453
Pot12	Intermediate	-1	-26.0077	-25.9771	-28.6745	-28.4986	-29.1203	-31.5776	-27.7049	-27.7385	-26.6245	-27.9312	-27.1919	-25.3286	-28.3405	-31.1575	-26.5118	-29.7846	-29.0462	-28.4867	-34.9542
Pot4	Severe	-1	-25.4651	-25.5471	-26.6136	-31.6004	-28.5372	-33.9598	-27.6999	-28.6696	-27.0416	-35.136	-26.3299		-26.3497	-29.2567	-31.1615	-29.3279	-28.5372	-28.5866	-31.1081
Pot9	Severe	-1	-25.9988	-25.1191	-28.0449	-30.1493	-32.3644	-40.3887	-26.3092	-29.9368	-28.2722	-28.5846	-28.1101		-29.3546	-29.7371	-40.9847	-29.918	-29.1727	-35.7064	-41.5026
Pot11	Severe	-1	-25.2189	-25.0914	-28.4699	-27.8265	-25.4759	-31.7516	-31.3869	-27.183	-27.007	-30.0702	-27.8818	-20.6335	-27.2027	-30.4706	-27.7919	-29.6274	-28.3236	-31.1565	-33.9815
Pot6	Control	1	-26.0799	-25.5352	-27.353	-27.3026	-26.4327	-39.9814	-25.2061	-27.3293	-26.2232	-28.8594	-26.9487		-25.727	-30.7127	-28.3839	-29.233	-29.0225	-28.5856	-26.4723
Pot7	Control	1	-25.297	-25.4038	-27.4558	-26.3537	-27.8265	-32.744	-21.0496	-25.4809	-26.6462	-33.8629	-27.5616	-23.3092	-27.6861	-30.6188	-30.4547	-29.1876	-29.0521	-28.5599	-31.1338
Pot10	Control	1	-26.7253	-26.1807	-28.1606	-26.3052	-25.2377	-39.762	-25.9158	-29.579	-26.3448	-33.6652	-26.8588	-28.0083	-26.5385	-30.5832	-29.7826	-30.9875	-27.6317	-27.5695	-29.1707
Pot5	Intermediate	1	-25.5451	-25.6687	-29.4653	-25.7151	-27.5606	-38.1587	-22.7419	-26.9507	-26.8598	-33.4379	-26.4703		-27.6278	-32.5671	-30.8066	-30.007	-27.8245	-27.3372	-29.6116
Pot8	Intermediate	1	-25.2031	-25.4403	-28.2554	-26.5108	-26.2054	-32.1351	-22.2081	-26.8518	-26.3784	-32.0718	-27.3105	-35.1202	-27.356	-30.9816	-27.8858	-29.6274	-30.1118	-28.8129	-28.1744
Pot12	Intermediate	1	-25.2733	-25.0193	-27.9866	-27.4528	-26.7797	-31.9621	-22.6163	-28.2891	-25.895	-28.4087	-27.1642		-27.5052	-30.344	-30.6801	-29.323	-27.0011	-29.3319	-36.4102
Pot4	Severe	1	-25.5422	-26.925	-27.4983	-26.4555	-28.1477	-32.5018	-28.979	-26.8459	-26.5138	-32.0165	-26.5662	-36.6948	-26.5494	-29.5958	-28.8801	-29.6482	-29.0235	-28.8238	-27.1197
Pot9	Severe	1	-25.6173	-25.5629	-28.3849	-24.9866	-31.2198	-33.6099	-15.6369	-29.6096	-26.6631	-28.9829	-30.4221		-29.6076	-32.3605	-31.3196	-30.0732	-32.7539	-28.4205	-36.5169
Pot11	Severe	1	-25.3168	-25.473	-28.8139	-25.3217	-29.836	-31.8317	-27.6564	-28.638	-25.644	-28.724	-27.5013	-24.9975	-27.9372	-30.2946	-28.4808	-29.6047	-27.7128	-29.1164	-29.6037
Pot6	Control	2	-26.2983	-26.6374	-29.0373	-25.8762	-25.3089	-39.5663	-32.3091	-28.209	-26.0739	-30.8867	-29.9487		-29.2142	-34.4362	-29.5671	-29.1164	-32.7183	-29.3447	-32.1114
Pot7	Control	2	-26.1916	-26.9754	-28.3741	-28.2713	-25.9197	-34.3136	-28.3958	-25.1112	-25.813	-26.924	-28.04	-24.8334	-26.835	-32.7104	-26.923	-30.5131	-30.3173	-29.1381	-40.5873
Pot10	Control	2	-26.5138	-26.5543	-28.725	-27.1039	-27.5793	-32.3041	-21.6407	-26.3705	-27.4074	-31.6152	-27.527	-25.0736	-29.1777	-33.172	-28.9978	-30.1019	-28.7052	-31.3424	-29.324
Pot5	Intermediate	2	-25.7507	-26.1164	-27.7454	-27.7088	-25.723	-33.3212	-23.0513	-27.0565	-26.4575	-31.4728	-26.2528	-18.5459	-27.7286	-33.2471	-28.0429	-29.9269	-27.6831	-26.4357	-35.7103
Pot8	Intermediate	2	-26.1056	-26.6897	-28.295	-24.954	-28.7516	-40.3867	-24.4677	-27.8373	-26.6779	-33.4853	-26.9309		-27.1523	-32.4395	-27.4578	-29.3763	-30.5655	-28.7862	-29.9724
Pot12	Intermediate	2	-26.6057	-27.1543	-28.5372	-28.2396	-29.1253	-32.1737	-30.1829	-25.3791	-26.2143	-28.1744	-27.7701	-45.068	-27.4924	-34.5825	-30.3628	-30.8669	-30.433	-26.9754	-37.2553
Pot4	Severe	2	-25.7655	-25.5105	-28.1378	-27.1405	-27.9273	-32.1499	-28.5184	-25.3029	-26.7787	-30.8195	-26.6789		-27.1227	-30.9855	-31.6251	-30.2373	-27.8185	-29.4623	-34.1595
Pot9	Severe	2	-26.6196	-25.7151	-28.8989	-27.4439	-29.063	-32.1035	-14.9489	-26.1155	-27.522	-31.6498	-26.9833	-31.5875	-30.9925	-31.6814	-33.3815	-30.263	-28.0647	-28.4393	-34.0992
Pot11	Severe	2	-26.9003	-26.7975	-28.7605	-30.2719	-26.15	-34.6052	-30.6623	-25.0123	-26.2024	-22.2773	-28.636	-47.0449	-27.7069	-32.9773	-30.6959	-30.8729	-28.1339	-29.1292	-39.7027
Pot6	Control	3	-26.0295	-26.4476	-27.6436	-28.6034	-29.5503	-32.7865	-38.6625	-24.9708	-25.351	-28.125	-27.4004	-26.499	-27.1108	-34.4471	-29.3724	-30.3796	-29.1806	-28.6785	-9.12796
Pot7	Control	3	-26.5909	-26.6354	-28.8465	-28.3068	-27.441	-32.8438	-31.1695	-27.6831	-27.208	-28.0864	-29.0422	-30.5299	-28.0261	-32.6965	-35.2299	-29.4742	-29.1579	-29.6126	-27.5517
Pot10	Control	3	-27.784	-27.1326	-30.0732	-29.2992	-32.0363	-35.8657	-30.6951	-27.4914	-26.902	-36.6592	-26.6561	-38.4978	-28.3138		-33.8372	-30.5852	-29.7836	-30.1562	-26.4802
Pot5	Intermediate	3	-26.3448	-26.411	-28.5816	-26.8439	-26.8667	-33.5051	-27.2265	-29.5157	-25.729	-26.3425	-32.4672	-34.4896	-26.5197	-33.4408	-27.9095	-28.2416	-29.6264	-28.9928	-29.8884
Pot8	Intermediate	3	-26.3428	-27.3065	-28.7941	-29.1717	-27.3312	-34.1911	-39.3874	-28.3721	-26.834	-22.8386	-27.8403	-33	-26.8904	-32.9288	-29.7421	-30.3351	-27.7019	-30.8986	-33.2926
Pot12	Intermediate	3	-26.7995	-27.9935	-28.1487	-30.774	-32.6975	-33.5763	-34.2632	-27.1523	-26.55	-31.6498	-26.4238		-25.9118	-32.1934	-29.5849	-29.8785	-31.1763	-26.3883	-32.2824
Pot4	Severe	3	-26.7925	-25.3059	-29.4406	-26.1817	-29.663	-32.575	-29.1203	-27.7662	-27.552	-32.0788	-28.0607	-18.1713	-28.1853	-34.1802	-29.7292	-29.6758	-30.1987	-26.8143	-29.2666
Pot9	Severe	3	-26.8034	-26.3527	-27.6812	-28.1467	-27.5971	-32.7549	-31.2089	-29.6492	-27.267	-31.549	-26.4861	-36.4748	-30.4182	-33.1068	-27.3036	-29.8548	-29.8014	-29.8735	-36.4398
Pot11	Severe	3	-27.5714	-27.0762	-28.5332	-28.0153	-26.9102	-31.4087	-29.329	-25.6548	-24.348	-30.348	-27.436	-38.8457	-27.3737	-35.2774	-34.9206	-30.3608	-28.124	-27.441	-31.2761
Pot6	Control	7	-27.0308	-27.4726	-27.951	-28.3385	-32.4059	-46.3599	-30.4389	-26.8657	-27.0822	-29.2854	-27.0021	-22.1824	-27.6732	-32.8695	-27.3728	-30.4923	-31.1002	-29.2874	-34.4382
Pot7	Control	7	-26.7135	-25.3998	-29.836	-36.1769	-35.6332	-17.1324	-37.1871	-29.3803	-26.8677	-35.0263	-28.038		-29.6561	-31.7852	-32.5562	-30.8808	-28.5806	-27.3698
Pot10	Control	7	-27.177	-26.2825	-28.209	-40.4074	-30.0208		-30.4785	-34.6033	-27.8067	-31.6745	-27.355		-25.5224	-32.2468	-34.2217	-30.1869	-34.029	-34.8118	-32.7944
Pot5	Intermediate	7	-27.1869	-25.9731	-30.2887	-23.9774	-28.4235		-35.8833	-29.6452	-29.1599	-27.7841	-27.5507		-26.0087	-32.7371	-36.3864	-31.3918	-33.7562	-29.4475
Pot8	Intermediate	7	-26.1046	-26.1056	-27.8442	-31.0567	-25.2446	-32.5185	-31.3789	-26.7421	-25.2249	-35.4079	-27.4775	-21.8276	-27.8848	-32.912	-29.0472	-28.9553	-28.5974	-27.5655	-43.1099
Pot12	Intermediate	7	-26.5869	-26.4426	-29.1609	-26.243	-28.7012		-23.5247	-27.524	-27.1286	-31.4079	-26.1184		-27.6515	-32.3783	-28.126	-30.1503	-28.1576	-29.1362	-32.9249
Pot4	Severe	7	-26.4061	-26.8766	-29.2241	-26.1876	-28.803	-30.259	-33.6573	-28.892	-27.6159	-34.5884	-27.3906	-57.0816	-28.5401	-32.5453	-28.809	-31.4995	-31.4323	-29.0106	-32.6748
Pot9	Severe	7	-26.0166	-27.8917	-27.6653	-28.8367	-30.1513			-33.4161	-27.5853	-33.928	-26.0285		-26.9151	-32.2409	-35.653	-29.4228	-30.6406	-30.0287	-33.8491
Pot11	Severe	7	-25.5402	-25.725	-28.212	-32.1035	-31.8623		-34.285	-32.1025	-28.8021	-26.924	-25.8683		-27.5961	-34.0903	-36.3914	-29.1342	-33.2135	-28.6854	-33.4339

## Sheet: Tree_needles_total_C(%)
PotNr	Treatment	Time_after_pulse_labeling(days)	Needles_total_C(%)
Pot4	Severe	-1	49.1707
Pot5	Intermediate	-1	48.9459
Pot6	Control	-1	48.4752
Pot7	Control	-1	49.2621
Pot8	Intermediate	-1	49.1907
Pot9	Severe	-1	49.0882
Pot10	Control	-1	48.7956
Pot11	Severe	-1	48.6668
Pot12	Intermediate	-1	48.5092
Pot4	Severe	45min	47.1716
Pot5	Intermediate	45min	46.766
Pot6	Control	45min	46.7592
Pot7	Control	45min	46.9182
Pot8	Intermediate	45min	46.7892
Pot9	Severe	45min	47.3441
Pot10	Control	45min	46.489
Pot11	Severe	45min	47.3586
Pot12	Intermediate	45min	46.173
Pot4	Severe	1	47.6924
Pot5	Intermediate	1	46.529
Pot6	Control	1	46.399
Pot7	Control	1	47.5061
Pot8	Intermediate	1	46.7441
Pot9	Severe	1	47.3392
Pot10	Control	1	46.61
Pot11	Severe	1	47.3875
Pot12	Intermediate	1	46.7667
Pot4	Severe	2	47.872
Pot5	Intermediate	2	47.0793
Pot6	Control	2	46.6115
Pot7	Control	2	47.4138
Pot8	Intermediate	2	47.0312
Pot9	Severe	2	47.4374
Pot10	Control	2	46.712
Pot11	Severe	2	47.3858
Pot12	Intermediate	2	46.5992
Pot4	Severe	3	47.8335
Pot5	Intermediate	3	46.966
Pot6	Control	3	46.3258
Pot7	Control	3	47.3226
Pot8	Intermediate	3	47.0019
Pot9	Severe	3	47.5369
Pot10	Control	3	46.7714
Pot11	Severe	3	47.6351
Pot12	Intermediate	3	46.6817
Pot4	Severe	7	47.8084
Pot5	Intermediate	7	47.8801
Pot6	Control	7	46.3276
Pot7	Control	7	47.3015
Pot8	Intermediate	7	46.8807
Pot9	Severe	7	47.647
Pot10	Control	7	46.9426
Pot11	Severe	7	47.8303
Pot12	Intermediate	7	46.2583
Pot4	Severe	14	47.4828
Pot5	Intermediate	14	48.1466
Pot6	Control	14	47.0004
Pot7	Control	14	47.7211
Pot8	Intermediate	14	47.4198
Pot9	Severe	14	47.6329
Pot10	Control	14	47.0859
Pot11	Severe	14	47.6246
Pot12	Intermediate	14	47.2541
Pot4	Severe	47	47.9839
Pot5	Intermediate	47	48.1033
Pot6	Control	47	46.9796
Pot7	Control	47	48.1715
Pot8	Intermediate	47	47.4326
Pot9	Severe	47	48.0279
Pot10	Control	47	48.6526
Pot11	Severe	47	47.961
Pot12	Intermediate	47	46.9403

## Sheet: Tree_fine_roots_total_C(%)
PotNr	Treatment	Time_after_pulse_labeling(days)	Fine_roots_total_C(%)
Pot4	Severe	-1	42.3181
Pot5	Intermediate	-1	41.2442
Pot6	Control	-1	42.0641
Pot7	Control	-1	39.5945
Pot8	Intermediate	-1	43.7494
Pot9	Severe	-1	40.6884
Pot10	Control	-1	40.6384
Pot11	Severe	-1	40.2487
Pot12	Intermediate	-1	41.962
Pot4	Severe	1	36.4461
Pot5	Intermediate	1	39.9609
Pot6	Control	1	40.7019
Pot7	Control	1	35.8466
Pot8	Intermediate	1	40.514
Pot9	Severe	1	37.0297
Pot10	Control	1	38.0096
Pot11	Severe	1	29.3975
Pot12	Intermediate	1	40.5644
Pot4	Severe	2	38.1561
Pot5	Intermediate	2	40.7277
Pot6	Control	2	39.1301
Pot7	Control	2	41.418
Pot8	Intermediate	2	41.4741
Pot9	Severe	2	37.3062
Pot10	Control	2	43.1262
Pot11	Severe	2	40.1981
Pot12	Intermediate	2	42.1978
Pot4	Severe	3	40.1017
Pot5	Intermediate	3	41.2896
Pot6	Control	3	36.4614
Pot7	Control	3	40.0255
Pot8	Intermediate	3	41.0874
Pot9	Severe	3	38.0447
Pot10	Control	3	38.6109
Pot11	Severe	3	32.4547
Pot12	Intermediate	3	44.6335
Pot4	Severe	7	39.7112
Pot5	Intermediate	7	41.3518
Pot6	Control	7	39.6483
Pot7	Control	7	41.247
Pot8	Intermediate	7	38.4776
Pot9	Severe	7	38.3332
Pot10	Control	7	31.5563
Pot11	Severe	7	41.6344
Pot12	Intermediate	7	41.3641
Pot4	Severe	14	40.6819
Pot5	Intermediate	14	39.125
Pot6	Control	14	45.4976
Pot7	Control	14	41.1159
Pot8	Intermediate	14	39.0729
Pot9	Severe	14	41.9005
Pot10	Control	14	41.1061
Pot11	Severe	14	40.4161
Pot12	Intermediate	14	37.2976
Pot4	Severe	47	43.5666
Pot5	Intermediate	47	42.8768
Pot6	Control	47	45.6755
Pot7	Control	47	43.4767
Pot8	Intermediate	47	42.401
Pot9	Severe	47	40.2917
Pot10	Control	47	45.917
Pot11	Severe	47	39.415
Pot12	Intermediate	47	42.1599

## Sheet: Soil_pore_CO2(ppm)
PotNr	Treatment	Time_after_pulse_labeling(days)	CO2_concentration(ppm)
Pot4	Severe	-1	613.127
Pot5	Intermediate	-1	998.327
Pot6	Control	-1	3828.69
Pot7	Control	-1	2724.36
Pot8	Intermediate	-1	1118.65
Pot9	Severe	-1	656.7
Pot10	Control	-1	5418.27
Pot11	Severe	-1	672.936
Pot12	Intermediate	-1	1077.96
Pot4	Severe	90 min	683.218
Pot5	Intermediate	90 min	1283.85
Pot6	Control	90 min	3988.27
Pot7	Control	90 min	2887.19
Pot8	Intermediate	90 min	1403.95
Pot9	Severe	90 min	812.831
Pot10	Control	90 min	6531.26
Pot11	Severe	90 min	844.198
Pot12	Intermediate	90 min	1289.65
Pot4	Severe	180 min	896.428
Pot5	Intermediate	180 min	1364.04
Pot6	Control	180 min	4760.59
Pot7	Control	180 min	3507.73
Pot8	Intermediate	180 min	1625.01
Pot9	Severe	180 min	896.207
Pot10	Control	180 min	7253.34
Pot11	Severe	180 min	1024.47
Pot12	Intermediate	180 min	1337.86
Pot4	Severe	1	606.836
Pot5	Intermediate	1	908.27
Pot6	Control	1	3711.43
Pot7	Control	1	2442.63
Pot8	Intermediate	1	1080.75
Pot9	Severe	1	645.963
Pot10	Control	1	5698.6
Pot11	Severe	1	689.276
Pot12	Intermediate	1	983.248
Pot4	Severe	1.5	812.584
Pot5	Intermediate	1.5	1158.77
Pot6	Control	1.5	4324.41
Pot7	Control	1.5	3127.46
Pot8	Intermediate	1.5	1402
Pot9	Severe	1.5	834.942
Pot10	Control	1.5	7261.48
Pot11	Severe	1.5	833.759
Pot12	Intermediate	1.5	1245.79
Pot4	Severe	2	661.003
Pot5	Intermediate	2	1026.64
Pot6	Control	2	4083.73
Pot7	Control	2	2696.07
Pot8	Intermediate	2	1201.36
Pot9	Severe	2	810.387
Pot10	Control	2	5944.17
Pot11	Severe	2	736.28
Pot12	Intermediate	2	1103.81
Pot4	Severe	3	734.694
Pot5	Intermediate	3	1127.94
Pot6	Control	3	4288.11
Pot7	Control	3	2841.71
Pot8	Intermediate	3	1275.01
Pot9	Severe	3	827.546
Pot10	Control	3	6384.66
Pot11	Severe	3	825.7
Pot12	Intermediate	3	1137.52
Pot4	Severe	5	657.48
Pot5	Intermediate	5	1031.33
Pot6	Control	5	3561.92
Pot7	Control	5	2528.92
Pot8	Intermediate	5	1149.6
Pot9	Severe	5	755.908
Pot10	Control	5	5796.11
Pot11	Severe	5	700.091
Pot12	Intermediate	5	1066.79
Pot4	Severe	7	694.774
Pot5	Intermediate	7	1049.27
Pot6	Control	7	3667.28
Pot7	Control	7	2547.69
Pot8	Intermediate	7	1151.88
Pot9	Severe	7	766.269
Pot10	Control	7	5798.58
Pot11	Severe	7	755.531
Pot12	Intermediate	7	1059.45
Pot4	Severe	14	706.473
Pot5	Intermediate	14	1223.14
Pot6	Control	14	3611.53
Pot7	Control	14	2583.35
Pot8	Intermediate	14	1213.85
Pot9	Severe	14	724.399
Pot10	Control	14	6184.43
Pot11	Severe	14	726.7
Pot12	Intermediate	14	1113.56
Pot4	Severe	26	668.159
Pot5	Intermediate	26	902.404
Pot6	Control	26	592.401
Pot7	Control	26	4296.08
Pot8	Intermediate	26	606.567
Pot9	Severe	26	840.872
Pot10	Control	26	561.919
Pot11	Severe	26	608.238
Pot12	Intermediate	26	762.663
Pot4	Severe	47	629.845
Pot5	Intermediate	47	1031.88
Pot6	Control	47	3164.85
Pot7	Control	47	3653.15
Pot8	Intermediate	47	976.356
Pot9	Severe	47	580.996
Pot10	Control	47	4574.08
Pot11	Severe	47	608.238
Pot12	Intermediate	47	890.24

## Sheet: PLFA_GC-MS_results_area_RT
PotNr	Treatment	Time_after_pulse_labeling(days)	Soil_dry_weight(of 1.5g wet soil)	PC19 added, 1000 uL of 2 mg/L PC19 (=1ug)	14:0 Area	14:0 RT	i-15:0 Area	i-15:0 RT	a-15:0 Area	a-15:0 RT	15:0 Area	15:0 RT	i-16:0 Area	i-16:0 RT	16:1_w7 Area	16:1_w7 RT	16:1_w5 Area	16:1_w5 RT	16:0 Area	16:0 RT	10Me_16:0 Area	10Me_16:0 RT	i-17:0 Area	i-17:0 RT	a-17:0 Area	a-17:0 RT	cy-17:0 Area	cy-17:0 RT	17:0 Area	17:0 RT	10Me_17:0 Area	10Me_17:0 RT	18:2_w6,9 Area	18:2_w6,9 RT	18:1_w7 Area	18:1_w7 RT	18:0 Area	18:0 RT	10Me_18:0 Area	10Me_18:0 RT	19:0 Area	19:0 RT	20:0 Area	20:0 RT
Pot4	Severe	-1	1.49173	2	2.17218e+07	38.6	1.31245e+08	40.27	1.12186e+08	40.48	1.77785e+07	41.22	1.55848e+08	42.81	3.07306e+08	43.24	1.01282e+08	43.46	8.06996e+08	43.72	2.43359e+08	44.73	9.62565e+07	45.22	1.14866e+08	45.43	1.17594e+08	45.78	2.59032e+07	46.08	3.8436e+07	46.99	9.17338e+07	47.68	8.42134e+08	47.95	2.29842e+08	48.36	4.43781e+08	49.22	6.16689e+08	50.68	3.92118e+08	52.67
Pot5	Intermediate	-1	1.48774	2	2.83433e+07	38.6	1.78033e+08	40.28	1.41772e+08	40.49	1.92977e+07	41.22	1.49876e+08	42.81	3.76617e+08	43.25	1.40072e+08	43.47	9.241e+08	43.73	2.72134e+08	44.74	1.11427e+08	45.23	1.10719e+08	45.44	1.36687e+08	45.79	2.80758e+07	46.09	3.42329e+07	47.01	9.54204e+07	47.69	1.01295e+09	47.96	3.16612e+08	48.36	4.44574e+08	49.22	8.45692e+08	50.69	3.5244e+08	52.68
Pot6	Control	-1	1.42368	2	1.56713e+07	38.61	6.52581e+07	40.28	5.02123e+07	40.49	9.24425e+06	41.23	5.76365e+07	42.82	1.33738e+08	43.25	4.82214e+07	43.47	4.20483e+08	43.73	8.46159e+07	44.74	4.08536e+07	45.23	3.91868e+07	45.44	4.55356e+07	45.79	1.35225e+07	46.1	1.32436e+07	47.01	6.36807e+07	47.7	4.08673e+08	47.96	1.51938e+08	48.37	2.19923e+08	49.23	5.68004e+08	50.7	1.65928e+08	52.68
Pot7	Control	-1	1.45504	2	8.66297e+06	38.61	3.64038e+07	40.28	2.86447e+07	40.49	3.10346e+06	41.23	3.16683e+07	42.82	7.8208e+07	43.24	3.05546e+07	43.47	2.14861e+08	43.73	5.16304e+07	44.74	2.28522e+07	45.23	2.2215e+07	45.44	2.8672e+07	45.79	4.94072e+06	46.09	7.15718e+06	47.01	4.86497e+07	47.69	2.48127e+08	47.95	8.39988e+07	48.36	1.14877e+08	49.22	3.59992e+08	50.69	1.05832e+08	52.68
Pot8	Intermediate	-1	1.49493	2	1.36204e+07	38.6	7.54451e+07	40.28	5.86189e+07	40.49	8.08368e+06	41.22	6.34225e+07	42.81	1.47022e+08	43.24	6.09861e+07	43.47	4.4944e+08	43.73	1.20956e+08	44.74	5.0479e+07	45.23	5.388e+07	45.43	6.40462e+07	45.79	1.16432e+07	46.09	1.69247e+07	47	5.80407e+07	47.69	5.13085e+08	47.95	150975455	48.36	2.64926e+08	49.22	7.38345e+08	50.69	2.10485e+08	52.68
Pot9	Severe	-1	1.49324	2	7.1411e+06	38.6	4.55505e+07	40.28	3.39363e+07	40.49	4.50711e+06	41.22	4.62137e+07	42.81	8.80782e+07	43.24	3.43438e+07	43.46	2.36152e+08	43.72	7.3236e+07	44.74	3.20482e+07	45.23	3.32464e+07	45.43	4.7232e+07	45.79	8.49168e+06	46.09	1.18721e+07	47	3.80945e+07	47.69	2.91153e+08	47.95	9.51105e+07	48.36	1.46313e+08	49.22	3.04602e+08	50.69	9.74338e+07	52.67
Pot10	Control	-1	1.40032	2	1.49078e+07	38.6	7.30128e+07	40.28	5.76599e+07	40.49	7.6191e+06	41.22	6.16727e+07	42.81	1.60892e+08	43.24	6.50377e+07	43.47	5.2651e+08	43.73	1.07054e+08	44.74	5.18994e+07	45.23	5.21616e+07	45.44	7.98736e+07	45.79	1.24099e+07	46.09	1.24291e+07	47	1.23426e+08	47.69	5.6017e+08	47.95	1.76746e+08	48.36	2.63245e+08	49.22	8.03525e+08	50.7	2.25152e+08	52.68
Pot11	Severe	-1	1.50265	2	1.18964e+07	38.6	6.95914e+07	40.28	5.454e+07	40.49	7.22008e+06	41.22	7.56968e+07	42.81	1.53717e+08	43.24	5.11071e+07	43.47	3.80154e+08	43.73	1.18643e+08	44.74	4.71125e+07	45.23	5.31837e+07	45.44	6.76953e+07	45.79	1.1882e+07	46.1	1.88558e+07	47.01	46545320	47.69	4.67306e+08	47.95	1.55159e+08	48.36	2.73743e+08	49.22	6.50626e+08	50.69	1.78749e+08	52.68
Pot12	Intermediate	-1	1.47997	2	2.47464e+07	38.6	1.31864e+08	40.28	1.04576e+08	40.49	1.24153e+07	41.23	1.19404e+08	42.82	2.59217e+08	43.25	1.10409e+08	43.47	7.15827e+08	43.74	1.86542e+08	44.75	8.70752e+07	45.23	8.5954e+07	45.44	1.03982e+08	45.79	1.97643e+07	46.1	2.8276e+07	47.01	9.11468e+07	47.7	7.92622e+08	47.96	2.75374e+08	48.37	4.12977e+08	49.23	1.03086e+09	50.7	2.23773e+08	52.69
Pot4	Severe	1	1.49626	2	2.26931e+07	38.59	1.31502e+08	40.27	1.12445e+08	40.48	2.16035e+07	41.21	1.45597e+08	42.8	3.98537e+08	43.24	1.17742e+08	43.46	1.02442e+09	43.72	2.5791e+08	44.73	1.01781e+08	45.22	1.10945e+08	45.42	1.39586e+08	45.78	2.35377e+07	46.08	3.35052e+07	46.99	1.11185e+08	47.68	1.02501e+09	47.95	3.28632e+08	48.35	4.1484e+08	49.21	1.20743e+09	50.69	5.25658e+08	52.67
Pot5	Intermediate	1	1.49862	2	2.80933e+06	38.6	2.11274e+07	40.27	1.66574e+07	40.48	2.54817e+06	41.22	2.36431e+07	42.81	5.41791e+07	43.23	1.98178e+07	43.46	165619623	43.72	4.3955e+07	44.73	2.0164e+07	45.22	1.98105e+07	45.43	2.3579e+07	45.78	4.60905e+06	46.08	6.42164e+06	47	3.10523e+07	47.68	1.87134e+08	47.94	6.02769e+07	48.36	6.81571e+07	49.21	3.09373e+08	50.69	1.10714e+08	52.67
Pot6	Control	1	1.41339	2	7.42084e+06	38.6	4.63286e+07	40.27	3.77166e+07	40.48	6.5894e+06	41.22	5.07718e+07	42.81	1.2948e+08	43.24	5.55834e+07	43.46	4.3851e+08	43.73	8.61387e+07	44.74	4.57916e+07	45.22	4.87948e+07	45.43	4.88183e+07	45.78	1.18432e+07	46.08	1.16254e+07	47	5.96155e+07	47.68	5.23088e+08	47.95	1.50713e+08	48.36	1.75735e+08	49.22	4.9185e+08	50.69	3.18338e+08	52.68
Pot7	Control	1	1.46667	2	5.88866e+06	38.59	2.69968e+07	40.26	22045331	40.48	3.04116e+06	41.21	2.74363e+07	42.8	7.5446e+07	43.23	2.67338e+07	43.46	1.9189e+08	43.71	4.38638e+07	44.73	2.1866e+07	45.22	2.3241e+07	45.43	3.14862e+07	45.78	4.76525e+06	46.08	6.54108e+06	47	2.32459e+07	47.68	2.37502e+08	47.94	7.42557e+07	48.35	8.37704e+07	49.21	3.7166e+08	50.68	1.40668e+08	52.67
Pot8	Intermediate	1	1.49197	2	7.62453e+06	38.59	5.23909e+07	40.26	4.14563e+07	40.47	6.89453e+06	41.21	4.65712e+07	42.8	1.18517e+08	43.23	4.53415e+07	43.45	3.47836e+08	43.71	83216814	44.73	3.75325e+07	45.21	3.81868e+07	45.42	6.15465e+07	45.77	7.7379e+06	46.08	1.0545e+07	46.99	3.448e+07	47.68	3.95893e+08	47.94	1.57804e+08	48.35	1.65788e+08	49.2	6.53612e+08	50.68	2.37777e+08	52.67
Pot9	Severe	1	1.49994	2	9.03422e+06	38.6	4.21712e+07	40.27	3.52282e+07	40.48	5.24836e+06	41.22	4.97476e+07	42.81	1.13292e+08	43.24	2.83159e+07	43.46	2.65257e+08	43.72	6.49141e+07	44.74	2.78307e+07	45.22	3.36657e+07	45.43	4.58828e+07	45.78	6.63211e+06	46.09	1.03522e+07	47	3.17942e+07	47.68	3.07239e+08	47.95	1.35433e+08	48.36	1.60341e+08	49.22	6.54818e+08	50.69	2.28007e+08	52.68
Pot10	Control	1	1.3811	2	8.03255e+06	38.6	4.107e+07	40.28	3.23679e+07	40.49	6425747	41.22	43621655	42.81	1.00072e+08	43.24	3.86221e+07	43.47	3.3511e+08	43.73	7.26834e+07	44.74	3.51883e+07	45.23	3.52947e+07	45.44	4.88382e+07	45.79	8.88554e+06	46.09	1.11699e+07	47.01	6.92822e+07	47.69	3.77682e+08	47.95	1.24867e+08	48.37	1.40675e+08	49.22	6.21259e+08	50.7	2.30449e+08	52.68
Pot11	Severe	1	1.50117	2	8.97058e+06	38.6	4.22647e+07	40.28	3.48349e+07	40.49	5.07597e+06	41.22	5.28689e+07	42.81	1.08102e+08	43.24	3.11131e+07	43.47	2.68389e+08	43.73	7.53097e+07	44.74	3.04019e+07	45.23	3.41489e+07	45.44	5.3355e+07	45.79	7.8245e+06	46.09	1.70526e+07	47.01	4.32628e+07	47.69	3.39247e+08	47.95	1.30019e+08	48.37	1.69549e+08	49.22	6.87889e+08	50.7	2.66336e+08	52.68
Pot12	Intermediate	1	1.49599	2	8.31878e+06	38.61	5.24266e+07	40.28	4.36196e+07	40.49	6.33102e+06	41.23	5.63372e+07	42.82	1.34874e+08	43.25	5.08346e+07	43.47	3.60101e+08	43.73	9.26299e+07	44.75	4.43193e+07	45.24	4.67306e+07	45.44	6.34129e+07	45.8	1.04855e+07	46.1	1.36322e+07	47.01	5.17678e+07	47.7	4.63371e+08	47.96	1.48391e+08	48.38	1.65692e+08	49.23	7.37327e+08	50.71	2.85878e+08	52.69
Pot4	Severe	2	1.49807	2	2.11491e+07	38.57	1.05695e+08	40.25	8.46679e+07	40.46	1.20413e+07	41.2	9.61978e+07	42.79	1.98714e+08	43.22	6.54872e+07	43.44	5.20005e+08	43.7	1.48904e+08	44.72	6.34136e+07	45.2	7.2494e+07	45.41	1.00685e+08	45.76	1.28856e+07	46.06	2.11544e+07	46.98	5.14889e+07	47.66	515810144	47.93	1.73346e+08	48.34	2.50146e+08	49.19	6.14938e+08	50.67	2.47244e+08	52.66
Pot5	Intermediate	2	1.49292	2	1.62509e+07	38.59	8.21058e+07	40.26	6.37724e+07	40.47	8.64577e+06	41.21	7.38947e+07	42.8	1.89609e+08	43.23	6.14918e+07	43.45	5.2077e+08	43.72	1.28975e+08	44.73	5.40908e+07	45.22	5.67597e+07	45.42	9.56232e+07	45.78	1.20716e+07	46.08	1.6969e+07	46.99	7.43878e+07	47.68	5.68288e+08	47.95	1.80323e+08	48.35	1.87518e+08	49.21	7.08414e+08	50.69	2.937e+08	52.67
Pot6	Control	2	1.41946	2	6.24021e+06	38.59	2.85428e+07	40.26	2.1517e+07	40.48	3.36698e+06	41.21	2.65197e+07	42.8	5.58985e+07	43.23	2.32452e+07	43.46	1.69311e+08	43.72	3.69418e+07	44.73	2.00022e+07	45.22	2.03992e+07	45.43	2.79954e+07	45.78	5.31889e+06	46.08	4.92814e+06	47	2.01554e+07	47.68	1.83937e+08	47.94	6.49867e+07	48.35	7.20544e+07	49.21	2.79139e+08	50.68	1.02774e+08	52.67
Pot7	Control	2	1.46189	2	1.54171e+07	38.59	6.2318e+07	40.26	4.75877e+07	40.48	6.35605e+06	41.21	5.83204e+07	42.8	1.32749e+08	43.23	42850970	43.46	3.86928e+08	43.72	8.12191e+07	44.73	3.82038e+07	45.22	3.53604e+07	45.43	6.66002e+07	45.78	1.04793e+07	46.08	1.63294e+07	47	6.02789e+07	47.68	3.99785e+08	47.95	1.97104e+08	48.36	1.80216e+08	49.21	5.58094e+08	50.69	1.39797e+08	52.68
Pot8	Intermediate	2	1.4973	2	6.86251e+06	38.59	3.39857e+07	40.26	2.61321e+07	40.48	3.75667e+06	41.21	3.2506e+07	42.8	6.977e+07	43.23	2.37571e+07	43.45	1.85666e+08	43.72	4.72555e+07	44.73	2.14402e+07	45.22	2.15259e+07	45.42	3.12137e+07	45.78	4.74895e+06	46.08	5.86666e+06	46.99	3.60131e+07	47.68	1.83961e+08	47.94	7.25727e+07	48.35	8.26325e+07	49.21	3.62495e+08	50.69	1.04095e+08	52.67
Pot9	Severe	2	1.4957	2	1.70939e+07	38.59	7.14115e+07	40.26	5.60006e+07	40.48	7.90287e+06	41.21	7.59561e+07	42.8	1.50401e+08	43.23	4.18742e+07	43.46	3.69654e+08	43.72	9.97002e+07	44.73	4.14977e+07	45.22	4.63746e+07	45.42	7.59622e+07	45.78	8.78961e+06	46.08	2.55855e+07	46.99	6.93038e+07	47.68	4.30411e+08	47.95	1.52524e+08	48.36	193740417	49.22	6.00528e+08	50.69	1.98848e+08	52.68
Pot10	Control	2	1.36054	2	1.67594e+07	38.6	7.9025e+07	40.28	6.16417e+07	40.49	8.10556e+06	41.22	6.91647e+07	42.81	1.51582e+08	43.25	6.32009e+07	43.47	4.54589e+08	43.73	1.00628e+08	44.74	5.20937e+07	45.23	5.14377e+07	45.44	8.14639e+07	45.79	1.22764e+07	46.09	1.55294e+07	47.01	6.25562e+07	47.69	4.67109e+08	47.96	1.60159e+08	48.37	1.80384e+08	49.23	5.69415e+08	50.71	1.64661e+08	52.69
Pot11	Severe	2	1.5004	2	1.5352e+07	38.6	8.06287e+07	40.28	6.14703e+07	40.49	7.80151e+06	41.22	7.83542e+07	42.82	1.71613e+08	43.25	4.52873e+07	43.47	3.90826e+08	43.73	1.20028e+08	44.75	4.96711e+07	45.23	5.14724e+07	45.44	8.4924e+07	45.79	7.87373e+06	46.1	1.96718e+07	47.01	4.06541e+07	47.69	4.3767e+08	47.96	1.41305e+08	48.37	2.15863e+08	49.23	5.93002e+08	50.71	1.54048e+08	52.69
Pot12	Intermediate	2	1.48533	2	1.48515e+07	38.6	5.98872e+07	40.28	4.89388e+07	40.49	5.7267e+06	41.23	5.00508e+07	42.82	1.0953e+08	43.25	4.93818e+07	43.47	2.91892e+08	43.74	7.8068e+07	44.75	3.56731e+07	45.24	3.45465e+07	45.44	6.03649e+07	45.8	8.67995e+06	46.1	1.36351e+07	47.01	3.31041e+07	47.7	3.2346e+08	47.97	1.15387e+08	48.38	1.38621e+08	49.23	5.17944e+08	50.71	1.70109e+08	52.69
Pot4	Severe	3	1.49558	2	5.61765e+06	38.58	3.997e+07	40.26	3.30908e+07	40.47	5.80297e+06	41.2	5.80481e+07	42.79	1.09029e+08	43.23	3.24902e+07	43.45	3.16797e+08	43.71	9.73754e+07	44.73	4.36485e+07	45.21	4.78841e+07	45.42	6.69677e+07	45.77	1.12165e+07	46.07	1.73717e+07	46.99	3.72986e+07	47.67	3.86073e+08	47.94	1.22103e+08	48.35	1.70689e+08	49.2	4.04552e+08	50.68	2.12898e+08	52.67
Pot5	Intermediate	3	1.49947	2	2.3093e+06	38.59	1.7258e+07	40.26	1.38148e+07	40.47	2.29081e+06	41.21	2.30532e+07	42.8	5.23695e+07	43.23	1.6761e+07	43.45	1.68988e+08	43.71	4.37005e+07	44.73	1.99669e+07	45.22	1.91128e+07	45.42	2.82045e+07	45.78	5.75231e+06	46.08	6.44043e+06	46.99	4.3419e+07	47.68	1.86073e+08	47.94	6.97529e+07	48.35	7.1102e+07	49.21	2.84452e+08	50.69	1.17207e+08	52.67
Pot6	Control	3	1.43207	2	6.05811e+06	38.59	3.36972e+07	40.26	2.6286e+07	40.48	3.46336e+06	41.21	3.76133e+07	42.8	8.48361e+07	43.23	3.39643e+07	43.45	2.46688e+08	43.72	5.37056e+07	44.73	2.76217e+07	45.22	2.68451e+07	45.43	4.22362e+07	45.78	8.31673e+06	46.08	1.09697e+07	47	33737389	47.68	281268560	47.95	1.12671e+08	48.36	1.41315e+08	49.22	5.18451e+08	50.69	1.56433e+08	52.68
Pot7	Control	3	1.47052	2	3.08099e+06	38.6	2.18372e+07	40.27	1.6765e+07	40.49	3.22962e+06	41.22	2.73873e+07	42.81	6.42234e+07	43.24	2.31064e+07	43.47	1.9306e+08	43.73	4.5753e+07	44.74	2.33803e+07	45.23	2.34316e+07	45.44	3.63784e+07	45.79	5.91647e+06	46.1	8.24524e+06	47.01	2.83498e+07	47.69	2.51187e+08	47.96	8.34131e+07	48.37	1.03894e+08	49.23	4.42585e+08	50.71	1.6378e+08	52.69
Pot8	Intermediate	3	1.49208	2	4.97742e+06	38.59	3.55416e+07	40.26	2.82341e+07	40.47	4.94408e+06	41.21	4.40249e+07	42.8	1.01036e+08	43.23	2.88149e+07	43.45	2.94676e+08	43.72	8.12936e+07	44.73	3.90555e+07	45.22	4.12533e+07	45.43	6.07192e+07	45.78	1.19798e+07	46.08	1.65752e+07	47	5.50076e+07	47.68	3.97176e+08	47.95	1.26249e+08	48.36	1.74814e+08	49.21	6.4101e+08	50.69	2.16621e+08	52.68
Pot9	Severe	3	1.49147	2	7.20873e+06	38.59	5.10869e+07	40.27	4.26151e+07	40.48	5.97205e+06	41.22	6.68863e+07	42.81	1.52018e+08	43.24	4.62555e+07	43.46	4.05311e+08	43.73	1.22451e+08	44.74	5.3697e+07	45.23	5.84768e+07	45.43	8.9916e+07	45.79	1.4245e+07	46.09	2.29762e+07	47	6.21255e+07	47.69	5.6508e+08	47.96	1.78624e+08	48.36	2.45612e+08	49.22	7.72452e+08	50.7	3.07641e+08	52.68
Pot10	Control	3	1.34139	2	872450	38.6	1.00731e+07	40.27	7.75525e+06	40.48	1.05792e+06	41.22	1.84583e+07	42.81	3.8262e+07	43.24	1.4274e+07	43.46	1.6304e+08	43.73	3.92647e+07	44.74	2.24831e+07	45.23	2.33739e+07	45.43	3.48003e+07	45.79	7.2366e+06	46.09	8.02352e+06	47	5.98742e+07	47.69	3.11622e+08	47.96	1.01615e+08	48.37	1.13368e+08	49.23	5.92282e+08	50.71	2.57311e+08	52.69
Pot11	Severe	3	1.49861	2	1.65642e+06	38.6	1.77308e+07	40.27	1.39251e+07	40.48	2.24177e+06	41.22	3.16002e+07	42.81	6.98719e+07	43.24	2.05524e+07	43.47	2.08471e+08	43.73	7.24575e+07	44.74	3.03939e+07	45.23	3.30322e+07	45.44	5.08756e+07	45.79	9.78317e+06	46.09	1.46358e+07	47.01	4.56203e+07	47.69	3.85341e+08	47.96	1.18103e+08	48.37	1.78115e+08	49.23	6.34806e+08	50.71	2.93032e+08	52.69
Pot12	Intermediate	3	1.48564	2	5.48079e+06	38.6	3.91788e+07	40.28	3.16844e+07	40.49	4.51109e+06	41.22	4.96048e+07	42.81	1.13522e+08	43.24	3.86971e+07	43.47	3.30881e+08	43.73	9.39484e+07	44.74	5.02645e+07	45.23	5.08067e+07	45.44	6.59939e+07	45.79	1.16689e+07	46.09	1.42852e+07	47.01	4.33904e+07	47.69	4.90476e+08	47.96	1.35595e+08	48.37	1.99007e+08	49.23	6.42578e+08	50.71	2.7666e+08	52.69
Pot4	Severe	7	1.4986	2	6.94256e+06	38.58	2.82989e+07	40.25	2.29322e+07	40.47	2.89587e+06	41.2	2.56313e+07	42.79	6.22129e+07	43.22	1.72609e+07	43.45	1.65086e+08	43.71	4.00341e+07	44.72	1.63297e+07	45.21	17833849	45.42	2.73551e+07	45.77	4.42243e+06	46.07	5.74226e+06	46.98	2.18713e+07	47.67	1.81161e+08	47.94	8.23752e+07	48.35	7.91816e+07	49.2	2.55844e+08	50.68	1.58627e+08	52.67
Pot5	Intermediate	7	1.4986	2	2.65262e+06	38.59	1.21628e+07	40.26	8.34099e+06	40.47	730203	41.21	8.78168e+06	42.8	2.19009e+07	43.23	5.68028e+06	43.45	4.72504e+07	43.71	1.24775e+07	44.73	5.91783e+06	45.22	5.47593e+06	45.42	7.535e+06	45.77			1.87985e+06	46.99	5.00984e+06	47.68	5.17754e+07	47.93	1.44185e+07	48.35	1.86979e+07	49.2	6.6019e+07	50.67	4.10701e+07	52.67
Pot6	Control	7	1.49034	2	9.31341e+06	38.59	2.9971e+07	40.26	2.46153e+07	40.47	2.99318e+06	41.21	2.18565e+07	42.8	6.52866e+07	43.23	2.36324e+07	43.45	1.70674e+08	43.71	3.77756e+07	44.73	1.77364e+07	45.21	1.80139e+07	45.42	2.6863e+07	45.77	5.38652e+06	46.08	4.03647e+06	46.99	2.06147e+07	47.67	2.0158e+08	47.94	6.82765e+07	48.35	7.46408e+07	49.2	4.46855e+08	50.69	1.74737e+08	52.67
Pot7	Control	7	1.43352	2	2.60603e+06	38.59	1.06354e+07	40.26	8.28621e+06	40.47	865040	41.21	8.34658e+06	42.8	2.39316e+07	43.23	7.14817e+06	43.45	5.91303e+07	43.71	1.56407e+07	44.73	6.49069e+06	45.21	5.7582e+06	45.42	9.5431e+06	45.77	1.90441e+06	46.07	2.3282e+06	47	1.10838e+07	47.68	7.41403e+07	47.94	2.21862e+07	48.35	2.77583e+07	49.21	1.46464e+08	50.68	5.39836e+07	52.67
Pot8	Intermediate	7	1.45684	2	6.12532e+06	38.59	31785157	40.26	2.47407e+07	40.48	2.77596e+06	41.21	2.63322e+07	42.8	6.99659e+07	43.23	2.19849e+07	43.45	1.73905e+08	43.72	4.76745e+07	44.73	2.15145e+07	45.22	2.05748e+07	45.42	3.24943e+07	45.78	5.44901e+06	46.08	6.20919e+06	47	2.59757e+07	47.68	2.31893e+08	47.95	7.92413e+07	48.35	9.82667e+07	49.21	3.26413e+08	50.69	1.68524e+08	52.68
Pot9	Severe	7	1.49582	2	2.51602e+06	38.59	1.12466e+07	40.26	8.74964e+06	40.47	942514	41.21	9.61137e+06	42.8	2.49033e+07	43.23	7.72747e+06	43.45	5.63905e+07	43.71	1.7155e+07	44.72	7.07526e+06	45.22	7.1019e+06	45.42	1.03999e+07	45.77	1.05053e+06	46.07	3.12074e+06	46.99	9.30563e+06	47.68	7.45628e+07	47.94	2.10943e+07	48.35	3.09815e+07	49.2	1.2793e+08	50.67	7.52287e+07	52.67
Pot10	Control	7	1.49172	2	2.20516e+06	38.59	7466724	40.26	5.3269e+06	40.47	559698	41.21	5.60984e+06	42.8	1.45514e+07	43.22	4.49297e+06	43.45	3.76293e+07	43.71	8.84415e+06	44.72	3.82868e+06	45.21	3.51055e+06	45.42	5.38121e+06	45.77			1.4191e+06	46.98	7.429e+06	47.67	4.0389e+07	47.93	1.25478e+07	48.35	1.5999e+07	49.2	6.9251e+07	50.67	3.92001e+07	52.67
Pot11	Severe	7	1.37702	2	1.05756e+06	38.58	3.63124e+06	40.25	2.82472e+06	40.47			3.04634e+06	42.79	7.01989e+06	43.22	1.48068e+06	43.44	1.49618e+07	43.7	3.85882e+06	44.72	1.32627e+06	45.21	1.58939e+06	45.42	2.13938e+06	45.77			695994	46.98	2.41678e+06	47.67	1.73647e+07	47.93	5.24794e+06	48.34	7.09559e+06	49.2	3.92678e+07	50.67	2.32188e+07	52.66
Pot12	Intermediate	7	1.49641	2	2.48637e+06	38.58	1.06536e+07	40.26	8.37798e+06	40.47	881227	41.21	7.3085e+06	42.79	2.18409e+07	43.22	7.80776e+06	43.45	5.95758e+07	43.71	1.31629e+07	44.72	5.95378e+06	45.21	5.58252e+06	45.42	8.46001e+06	45.77	1.15115e+06	46.07	1.6488e+06	46.98	5.43489e+06	47.67	6.57413e+07	47.93	1.79868e+07	48.34	2.01881e+07	49.2	9.61183e+07	50.67	4.84728e+07	52.66
